# Supplementary material for: On the Embodiment of Social Cognition Skills: The Inner and Outer Body Processing Differently Contributes to the Affective and Cognitive Theory of Mind
Source: Brain Sci. 2022 Oct 23;12(11):1423. doi: 10.3390/brainsci12111423 (PMC9688437; doi:10.3390/brainsci12111423)
Supplement: Supplementary file 1 [file brainsci-12-01423-s001.zip]

Archive with 1 entries (1 files):
- brainsci-1970208-supplementary.pdf
